# Supplementary material for: A Unique Ru-N4-P Coordinated Structure Synergistically Waking Up the Nonmetal P Active Site for Hydrogen Production
Source: Research (Wash D C). 2020 Aug 28;2020:5860712. doi: 10.34133/2020/5860712 (PMC7521024; doi:10.34133/2020/5860712)
Supplement: Supplementary Materials — Material characterization, electrochemical measurements, and theoretical calculation. Figure S1: Gibbs free energy of Ru-NC (a) and Ru-NPC (b) at P2 sites. Figure S2: the calculated electronic band structure (left) and density of states (right) of P graphene and Ru-NC. Figure S3: (a–c) the SEM images of NC at different scales and (d, e) the EDS mapping proved that atoms of C and N are uniformly distributed among the NC sample. Figure S4: (a–d) the SEM images of NPC at different scales and (e, f) the EDS mapping proved that atoms of C, N, and P are uniformly distributed among the NPC sample. Figure S5: (a–d) the SEM images of Ru-NC at different scales and (e–g) the EDS mapping proved that atoms of C, N, and Ru are uniformly distributed among the Ru-NC sample. Figure S6: (a–c) the SEM images of Ru-NPC at different scales and (d–g) the EDS mapping proved that atoms of C, N, P, and Ru are uniformly distributed among the Ru-NPC sample. Figure S7: N2 adsorption and desorption isotherms of NC, NPC, Ru-NC, and Ru-NPC. Figure S8: HADDF-STEM images of Ru-NPC at a different scale. Figure S9: (a, b) the TEM and HRTEM images of Ru-NC show a typical two-dimensional graphene structure with no impurity particles on the surface. (c) The local high resolution STEM image shows that Ru-NC displays a random dispersion of Ru single atoms on the nanosheets. (g) The EDS mapping proved that atoms of C, N, and Ru are uniformly distributed among the Ru-NC sample. Figure S10: (a) XPS spectra of C 1s binding energy. (b) XPS spectra of N 1s binding energy with data fitting. Figure S11: (a) XPS spectra of C 1s binding energy. (b) XPS spectra of N 1s binding energy. (c) XPS spectra of P 2p binding energy with data fitting. Figure S12: (a) XPS spectra of C 1s binding energy. (b) XPS spectra of N 1s binding energy. (c) XPS spectra of Ru 3p binding energy with data fitting. Figure S13: (a) XPS spectra of C 1s binding energy. (b) XPS spectra of N 1s binding energy. (c) XPS spectra of P 2p binding ener [file 5860712.f1.zip]

Archive with 1 entries (1 files):
- SI.docx
